# Supplementary material for: Differences in the Gut Microbiota in Long-Term Infertile Holstein Repeat Breeder Cows and Healthy Fertile Holstein Cows
Source: Animals (Basel). 2025 Sep 9;15(18):2637. doi: 10.3390/ani15182637 (PMC12466702; doi:10.3390/ani15182637)
Supplement: Supplementary file 1 [file animals-15-02637-s001.zip]

Archive with 1 entries (1 files):
- animals-3826855-supplementary.pdf
